# Supplementary material for: Composite GDP nowcasting using macroeconomic variables and electricity data
Source: PLoS One. 2025 Jun 9;20(6):e0324381. doi: 10.1371/journal.pone.0324381 (PMC12148135; doi:10.1371/journal.pone.0324381)
Supplement: S1 File — (XLS) [file pone.0324381.s003.xls]

## Sheet: Data
Date	Gross Domestic Product	Import amount	Export amount	Value added of industries above designated size	Operating revenue industrial enterprise	PPI	Per capita disposable income of urban residents	CPI	Total retail sales of consumer goods	Fixed asset investment	Highway freight volume	Waterway freight volume	Local financial revenue	Local financial expenditure share	Power generation amount
2010-01-01		0.882876	0.22116			0.0181		0.023	0.170258		0.16129		0.279244		0.496014
2010-02-01		0.424803	0.799242	0.095	0.39465	0.0236		0.034	0.231386	0.252	-0.0594406		0.179203		0.0754164
2010-03-01	0.153	0.668959	0.251873	0.243		0.0299	0.0772683	0.029	0.198237	0.305057	0.0565916		0.252918		0.148384
2010-04-01		0.55179	0.41628	0.231		0.0408		0.029	0.20221	0.277	0.291835	0.210944	0.329079		0.237958
2010-05-01		0.503082	0.439537	0.265	0.377299	0.0378		0.03	0.158251	0.280818	0.00202429	0.0729769	0.366464		0.22216
2010-06-01	0.144563	0.185255	0.389262	0.183		0.0325	0.115542	0.032	0.117087	0.28492	2.62734		0.0595278		0.130575
2010-07-01		0.258135	0.407333	0.184		0.0257		0.034	0.124852	0.364019	0.163786		0.171207		0.159957
2010-08-01		0.332709	0.31648	0.206	0.352633	0.0242		0.026	0.154269	0.299084	0.228537		0.261458		0.164355
2010-09-01	0.129254	0.341666	0.17941	0.201		0.0301	0.123815	0.029	0.194231	0.399474	0.192708		0.124502	0.441038	0.0782927
2010-10-01		0.247056	0.252515	0.195		0.0355		0.036	0.148323	0.439616	0.133811		0.247888		0.130525
2010-11-01		0.434516	0.366859	0.189	0.32131	0.0437		0.047	0.152521	0.362765	-0.0015456		0.249185		0.179568
2010-12-01	0.13249	0.454416	0.291891	0.191		0.0439	0.144921	0.036	0.14066	0.350056			0.321424	0.0740877	0.109188
2011-01-01		0.469221	0.388681			0.0457		0.042	0.196518		0.0450734		0.318831		0.0631322
2011-02-01		0.205868	-0.0931742	0.248	0.298038	0.0477		0.047	0.145769	0.351	-0.0557621		0.246032		0.266014
2011-03-01	0.145	0.337315	0.336318	0.238		0.0508	0.115483	0.052	0.170412	0.305314	0.163116		0.416963		0.295371
2011-04-01		0.283662	0.268538	0.188		0.044		0.056	0.193956	0.379167	0.0644076	0.152332	0.298935		0.184669
2011-05-01		0.303957	0.247935	0.178	0.294623	0.044		0.059	0.187324	0.366857	0.0292929	0.0720539	0.512464		0.145458
2011-06-01	0.119614	0.221618	0.232972	0.174		0.0476	0.147127	0.062	0.185811	0.243147	0.0875065	0.10444	0.308956		0.28068
2011-07-01		0.402663	0.138282	0.167		0.0507		0.062	0.181004	0.206257	0.0375126	0.121339	0.352843		0.101263
2011-08-01		0.368234	0.399784	0.161	0.267861	0.0441		0.066	0.183058	0.245594	0.104823	0.0424051	0.243476		0.156968
2011-09-01	0.111059	0.394595	0.468896	0.14		0.0395	0.161791	0.063	0.183493	0.260828	0.122513	0.18026	0.196412	-0.183718	0.116615
2011-10-01		0.651801	0.47127	0.142		0.0325		0.048	0.183817	0.224491	0.462472	0.124399	0.153055		0.103071
2011-11-01		0.535666	0.511924	0.171	0.234557	0.0156		0.035	0.186281	0.319751	0.157231	0.155161	0.187182		0.132174
2011-12-01	0.12015	0.189231	0.164752	0.171		0.008	0.156794	0.038	0.186149	0.228013	0.72762	0.224505	0.395081	0.0714467	0.0883172
2012-01-01		0.11529	0.0367453			0.0021		0.038			-0.0629388	-0.0283286	0.160324		-0.126369
2012-02-01		0.604324	0.153905	0.296	0.172945	-0.001		0.027	0.134299	0.279	0.221188	0.164516	0.142368		-0.00924939
2012-03-01	0.109	0.0684492	0.151096	0.16	0.195644	-0.005	0.134823	0.033	0.208648	0.336087	0.211408	0.161432	0.250757	0.178038	0.0134144
2012-04-01		0.159745	0.0059076	0.14	0.103457	-0.0091		0.0315	0.150529	0.322296	0.167532	0.127767	0.0551821		0.00872336
2012-05-01		0.240515	0.148775	0.145	0.0793323	-0.014		0.0284	0.154971	0.277138	0.137144	0.131281	0.172951		0.0158137
2012-06-01	0.115832	0.169902	0.00603677	0.142	0.0987973	-0.018	0.122905	0.0185	0.171253	0.302	0.159269	0.0679502	0.314363	0.0183249	-0.211171
2012-07-01		0.0978213	0.0729826	0.159	0.0837889	-0.022		0.017	0.14089	0.294842	0.143897	0.0503731	0.0814361		0.0892688
2012-08-01		0.111098	-0.00985319	0.141	0.0517392	-0.023		0.02	0.151065	0.213103	0.156125	0.0673953	0.202229		0.00374438
2012-09-01	0.115735	0.090837	-0.0371197	0.162	0.0696981	-0.0238	0.127164	0.0182	0.17872	0.295783	0.169872	0.00058072	0.270324	0.146181	0.0711809
2012-10-01		0.10708	0.237693	0.164	0.103099	-0.0186		0.017	0.163974	0.239385	0.0247106	0.206601	0.195392		0.0550209
2012-11-01		0.12377	-0.142897	0.165	0.0934768	-0.0128		0.0178	0.163699	0.125408	0.134722	0.337278	0.285834		0.0363551
2012-12-01	0.114	0.0544489	0.132137	0.156	0.0217186	-0.0139	0.11891	0.0249	0.157471	0.217739	0.159871	0.131759	0.154851	0.0198916	0.0343358
2013-01-01		0.196955	0.308502			-0.0124		0.0206			0.574257	0.198251	0.188104
2013-02-01		-0.106245	0.33979		0.184378	-0.0148		0.0276	0.134047	0.293	0.007034	0.0422438	0.285596
2013-03-01	0.113	0.364612	0.0313074	0.114	0.128799	-0.015	0.0146489	0.0141	0.13603	0.237199	-0.00669546	0.018239	0.189488	0.00890221	0.102658
2013-04-01		0.0541219	0.332758	0.125	0.174245	-0.02		0.0172	0.136492	0.233687	0.13247	0.158721	0.358685		-0.0718153
2013-05-01		0.198983	0.0841303	0.133	0.156431	-0.0227		0.0144	0.133994	0.22915	0.198274	0.0993892	0.138146		-0.0410702
2013-06-01	0.113	0.205181	0.0866755	0.128	0.129379	-0.0228	0.027512	0.0238	0.141424	0.219743	0.159296	0.0265111	0.19308	0.0716114	0.17159
2013-07-01		0.214692	0.0673134	0.121	0.12367	-0.0175		0.0238	0.135042	0.241	0.173526	0.193014	0.156268		-0.0282284
2013-08-01		0.0190271	0.0515658	0.129	0.114726	-0.0134		0.0239	0.133991	0.202085	0.0837989	0.0989761	0.144742		0.0305272
2013-09-01	0.113	0.0937873	0.121963	0.129	0.131015	-0.0168	0.080955	0.03	0.151669	0.168477	0.151672	0.142194	0.202237	-0.0780001	-0.031442
2013-10-01		-0.0361426	-0.179947	0.135	0.135793	-0.0155		0.038	0.142633	0.226	0.141147	0.0364742	0.248757		0.0792915
2013-11-01		-0.136323	0.0645811	0.134	0.0698615	-0.0153		0.036	0.153667	0.302278	0.15746	0.00132743	0.093572		0.101459
2013-12-01	0.104435	0.00669663	-0.0101327	0.14	0.143113	-0.0121	-0.106868	0.028	0.1418	0.235			0.12954	0.0975563	0.137655
2014-01-01		0.153721	0.0958969			-0.0152		0.028			0.114397	0.0681265	0.235807
2014-02-01		-0.0193588	-0.26963		0.101972	-0.017497		0.021	0.126479	0.238	-0.0972061	0.0551495	0.0998313
2014-03-01	0.094	-0.122903	0.00614697	0.124	0.0843663	-0.019009	0.0972261	0.028	0.131959	0.216852	0.276364	0.162446	0.0998837	0.0302437	0.0394895
2014-04-01		0.0701374	-0.0347868	0.121	0.125271	-0.015727		0.019	0.132394	0.22142	0.148224	0.00968054	0.0994843		0.141943
2014-05-01		-0.0865468	0.0392129	0.125	0.106572	-0.011571		0.026	0.134833	0.226	0.229204	0.178283	0.153456		0.0794583
2014-06-01	0.0991113	0.00877053	0.127301	0.121	0.119092	-0.008454	0.0968494	0.024	0.131406	0.226	0.207877	0.338843	0.0489831	0.0418018	0.0522598
2014-07-01		-0.0400708	0.224659	0.124	0.126292	-0.008038		0.023	0.133274	0.182846	0.231381	0.0610422	0.102915		0.0907597
2014-08-01		0.0299584	0.17946	0.105	0.123063	-0.010128		0.019	0.127163	0.0999617	0.242268	0.150104	0.0602656		0.0232278
2014-09-01	0.0915385	-0.0256167	-0.0470678	0.117	0.0858729	-0.013327	0.0856696	0.013	0.121859	0.176661	0.261469	0.0995935	0.0663437	0.111466	0.112187
2014-10-01		0.0894375	0.0648581	0.11	0.116473	-0.014677		0.012	0.124265	0.131084	0.172011	0.0772239	0.0719442		0.0575474
2014-11-01		0.0868093	0.182683	0.11	0.0728548	-0.016909		0.013	0.127612	0.136738	0.28401	0.073354	0.122545		0.0179834
2014-12-01	0.106478	0.134837	0.118936	0.11	0.102178	-0.01977	0.0797632	0.017	-0.0777468	0.217147			0.174734	-0.10345	0.0355026
2015-01-01		-0.206745	-0.0723868			-0.023999		0.012			0.0840451	0.15205	0.059838
2015-02-01		-0.0181547	0.948872		0.0993871	-0.025252		0.017	0.136994	0.19	0.292392	0.146096	0.0255586		0.0177215
2015-03-01	0.085	-0.0580149	-0.204946	0.09	0.0356736	-0.024517	0.0846457	0.016	0.140212	0.23055	0.129472	0.0892667	-0.0198753	-0.00389689	-0.052145
2015-04-01		-0.0469631	-0.0954882	0.093	0.0901232	-0.027374		0.019	0.14448	0.169375	0.162403	0.107862	0.024177		0.0131252
2015-05-01		-0.0691016	0.0336582	0.094	0.0981354	-0.028295		0.017	0.141392	0.122945	0.156438	0.197171	-0.02087		0.111699
2015-06-01	0.0867005	-0.105762	0.0925577	0.1	0.0781473	-0.029319	0.0793021	0.017	0.133457	0.151954	0.165521	-0.0111883	0.234645	0.0199942	0.15715
2015-07-01		-0.120636	-0.142104	0.088	0.0691994	-0.033746		0.019	0.187922	0.193255	0.141075	0.156221	0.172311		0.0164488
2015-08-01		-0.0700366	0.0115623	0.082	0.0704979	-0.036372		0.023	0.198425	0.261667	0.149378	0.114761	0.0225709		-0.0772406
2015-09-01	0.0969576	-0.165681	0.114593	0.075	0.0701075	-0.032422	0.0920951	0.022	0.0541838	0.191231	0.144329	0.228743	0.0789968	0.148952	-0.137233
2015-10-01		-0.104222	-0.0120795	0.075	0.0628811	-0.033		0.018	0.189317	0.148129	0.136553	0.210526	0.0915002		-0.0818496
2015-11-01		-0.219315	-0.173427	0.085	0.112775	-0.033		0.016	0.188423	0.155843	0.132238	0.114039	0.157951		-0.0212218
2015-12-01	0.09	-0.202395	-0.0312213	0.061	0.056098	-0.032	0.0743978	0.013	0.316293	0.147548	0.092275	0.185019	0.0891808	0.281962	-0.0508963
2016-01-01		-0.120443	-0.038332			-0.033178		0.012			-0.0923034	0.073653	0.0920185
2016-02-01		-0.233748	-0.308865		0.0407982	-0.028134		0.029	0.108784	0.017	-0.181591	0.119231	0.118627
2016-03-01	0.083	-0.0732597	0.357445	0.084	0.1184	-0.027167	0.0834187	0.022	0.1188	0.232973	-0.0939668	0.06	0.190271	-0.153398	0.123895
2016-04-01		-0.0992247	0.0571389	0.076	0.0333671	-0.023421		0.022	0.1163	0.180842	-0.0730553	0.0514929	0.257047		-0.0434174
2016-05-01		0.0340922	-1.07598e-05	0.081	0.0571577	-0.02		0.015	0.122765	0.109379	-0.0439519	-0.0805585	0.247292		0.0265126
2016-06-01	0.083	-0.0908404	-0.114362	0.076	0.0694668	-0.017	0.0864513	0.012129	0.1101	0.0704811	-0.0753983	-0.0308233	-0.14117	0.253178	0.00935745
2016-07-01		-0.0945644	-0.011229	0.08	0.108666	-0.009		0.011	0.108015	0.0420143	-0.0587933	0.0716019	-0.103931		0.0782454
2016-08-01		0.00577562	-0.120001	0.087	0.0837916	-0.002		0.007	0.111488	0.170817	-0.0291298	0.188938	0.0884926		0.174441
2016-09-01	0.085722	-0.0449187	-0.237743	0.057	0.070139	0.001	0.0790251	0.017	0.0939168	0.0554527	-0.150461	0.138022	-0.00954466	0.0268893	0.0824449
2016-10-01		-0.141245	-0.148288	0.073	0.0811521	0.006		0.018	0.104867	0.067073	-0.137342	0.0487256	-0.0562128		0.0467816
2016-11-01		-0.0349412	-0.0840308	0.052	0.0990025	0.017		0.020223	0.107262	0.0582675	-0.0918735	0.182927	-0.0566686		0.0429684
2016-12-01	0.084	0.189534	-0.169505	0.048	0.105648	0.033	0.0800248	0.019026	0.124576	0.0726347	-0.0759171	0.118205	-0.0254701	-0.0863514	0.0884091
2017-01-01		0.244666	-0.126148			0.043		0.022398			-0.0229422	0.0782689	0.0180475
2017-02-01		0.706985	-0.0910478		0.171902	0.046		-0.001558	0.11304	0.18	0.275221	0.0795287	0.0603437
2017-03-01	0.086	0.307008	0.0359802	0.075	0.135221	0.05	0.0790214	0.006567	0.112656	0.122859	0.178625	0.111827	0.114862	0.138454	0.0657627
2017-04-01		0.292707	-0.093073	0.068	0.116531	0.048		0.007783	0.111043	0.179317	0.0703934	0.0711934	-0.0783625		0.0834553
2017-05-01		0.122403	-0.037282	0.076	0.142363	0.043		0.013924	0.116153	0.117316	0.0800212	0.0716511	0.0184496		0.0218543
2017-06-01	0.0809018	0.193308	0.046203	0.081	0.125477	0.04	0.0817432	0.014436	0.123989	0.129301	0.117503	0.163849	0.122995	0.0442362	-0.0241038
2017-07-01		0.15448	-0.00278122	0.08	0.111369	0.036		0.014143	0.115615	0.221397	0.120421	0.0154775	0.220719		0.0676196
2017-08-01		0.00237114	0.0334705	0.073	0.142272	0.037		0.015676	0.107259	0.0836128	0.132325	0.0183362	0.0913138		0.0897715
2017-09-01	0.0721292	0.233763	0.0926795	0.086	0.159644	0.038	0.085967	0.010301	0.106213	0.0998134	0.175801	-0.010575	0.112579	-0.0116095	0.32436
2017-10-01		0.256709	0.110718	0.081	0.164631	0.041		0.011478	0.108485	0.129217	0.146605	0.0818442	0.112449		0.318087
2017-11-01		0.533161	0.201018	0.077	0.121317	0.038		0.012571	0.120496	0.155702	0.109654	0.0353015	0.0703883		0.212021
2017-12-01	0.0847001	0.107278	0.00955425	0.095	0.129628	0.03	0.0861924	0.013816	0.12519	0.132064	0.0933815	-0.085362	-0.046045	-0.017358	0.200123
2018-01-01		0.312397	0.174097			0.024		0.009995			0.21466	0.0841161	0.151284
2018-02-01		0.0162777	0.435541		0.0566573	0.019		0.028123		0.149	-0.0327438	0.130059	0.137832
2018-03-01	0.079	0.0454488	-0.103709	0.078	0.0525906	0.015	0.0820299	0.015413		0.127542	-0.0317797	0.0753311	0.0561674	-0.109017	0.203562
2018-04-01		-0.0403725	0.221124	0.105	0.0968808	0.013		0.012		0.11559	0.0946486	0.082597	0.0911704		0.266216
2018-05-01		0.133593	0.0561516	0.102	0.0746668	0.021		0.010698		0.131	0.0840285	0.144259	0.107946		0.419961
2018-06-01	0.0841081	0.219754	0.131357	0.098	0.0771893	0.026	0.0844685	0.011388		0.142973	0.0309616	0.0989277	0.0730841	-0.213437	0.251425
2018-07-01		0.312559	0.101866	0.096	0.103245	0.033		0.013157	0.111873	0.141313	-0.0599	0.168401	0.111854		0.19001
2018-08-01		0.394257	0.0668943	0.094	0.0919015	0.039		0.014959	0.106914	0.118472	-0.0464274	0.144715	0.0987424		0.129306
2018-09-01	0.0847351	0.0911349	0.135888	0.096	-0.00702308	0.041	0.0765433	0.019391	0.0904917	0.125201	-0.0799867	0.0855043	0.0396902	-0.285922	-0.0342092
2018-10-01		0.0858973	0.0161079	0.096	0.0927363	0.041		0.020315	0.0913813	0.0728442	-0.00998205	0.0508755	0.11235		-0.0599369
2018-11-01		-0.187325	0.00337042	0.087	0.0736119	0.036		0.01498	0.0871023	0.0561522	0.000993147	0.0669885	-0.0164399		0.00871935
2018-12-01	0.083	-0.156867	0.117213	0.095	0.0558788	0.024	0.0762272	0.01233	0.0445882	0.0940452	-0.0206912	0.225717	-0.143554	-0.0818524	0.0159056
2019-01-01		-0.107537	0.0944284			0.016		0.014647			0.0380094	0.150847	0.123651
2019-02-01		-0.131187	-0.238019		0.13671	0.015		0.007408		0.081	-0.0551025	0.131187	0.0449509
2019-03-01	0.082	-0.040212	0.229657	0.091	0.155161	0.014	0.0839691	0.018367		0.0849377	0.25806	0.165512	-0.0557586	0.0873714	-0.00264271
2019-04-01		0.00983705	0.0348366	0.09	0.106403	0.022		0.0212627		0.0408073	0.141948	0.175302	0.0652088		0.0160085
2019-05-01		-0.0812516	0.0771292	0.073	0.102128	0.018		0.023549		0.0528536	0.11995	0.102572	-0.0800142		-0.162026
2019-06-01	0.0803006	-0.0852967	0.0778325	0.088	0.11912	0.015	0.0863293	0.0249794		0.0818387	0.121069	0.194523	0.0465452	-0.0562832	-0.0334008
2019-07-01		-0.108991	0.0279116	0.082	0.0920106	0.007		0.0269653	0.104118	0.0627278	0.138983	0.146993	-0.0480971		-0.0463003
2019-08-01		-0.0638278	-0.0323343	0.092	0.102898	-0.003		0.0288489	0.106149	0.0773712	0.130982	0.0935042	-0.0840938		0.0411141
2019-09-01	0.0782693	0.016338	-0.028025	0.104	0.195319	-0.004	0.0817624	0.028	0.10448	0.07	0.173035	0.144	0.124865	-0.0735113	0.109343
2019-10-01		0.138593	0.0723316	0.087	0.0529653	-0.01		0.0340452	0.0827612	0.018261	0.14297	0.160327	0.0115504		0.126957
2019-11-01		0.273045	0.0328442	0.083	0.0854359	-0.013		0.043628	0.0765237	0.0187887	0.16708	0.156109	0.0387896		0.089141
2019-12-01	0.0686388	0.481083	0.11883	0.077	0.0564268	-0.005	0.0797098	0.0444559	0.0759792	0.0518621	0.105979	0.147208	-0.0404573	-0.073074	0.134343
2020-01-01		-0.0357601	-0.0319122					0.0488925			-0.356361	0.065024
2020-02-01		0.209488	-0.441217		-0.150399	-0.001		0.0475531	0.0205938	-0.254	-0.685669	-0.153326	-0.0771659
2020-03-01	-0.052	0.029891	-0.0238683	0.036	-0.0132067	-0.006	0.0226097	0.0386662	0.115966	-0.0869482	-0.195617	0.108322	-0.168107	-0.189768	-0.0164282
2020-04-01		-0.0287181	-0.191182	0.045	0.0577234	-0.018		0.0314127	0.186211	0.0445439	-0.196307	0.106884	-0.150662		0.00420168
2020-05-01		-0.0787456	-0.197701	0.063	0.0699246	-0.024		0.0204155	0.236513	0.094646	-0.113974	0.118376	-0.0174255		0.10512
2020-06-01	0.044928	0.320322	-0.0277411	0.059	0.0663076	-0.023	0.00478745	0.0205902	0.249215	0.140734	-0.103687	0.0603426	-0.00744886	-0.0429866	0.165445
2020-07-01		0.14247	0.0093441	0.054	0.059546	-0.02		0.0221341	0.231829	0.00663026	-0.0732597	0.0807212	0.0522177		0.230944
2020-08-01		0.134286	0.120839	0.044	0.0142125	-0.019		0.0202147	0.234451	0.0771392	-0.114868	0.0966969	0.0991894		0.145648
2020-09-01	0.0569675	0.38796	0.245647	0.06	0.0448608	-0.023	0.0461913	0.0156853	0.25528	0.0824656	-0.122874	0.0957504	0.162717	-0.105663	0.0657103
2020-10-01		0.10995	0.219849	0.054	0.00587774	-0.022		0.005	0.214387	0.00317722	-0.121221	0.0934706	0.0858728		0.0322581
2020-11-01		0.115737	0.209129	0.036	-0.192867	-0.018		-0.008	0.229046	0.00338388	-0.130494	0.0374266	0.160628		0.104663
2020-12-01	0.0497389	-0.0512203	0.197636	0.032	-0.149288	-0.014	0.0677409	-0.001	0.2019	-0.11909	-0.123666	0.0403147	0.234103	0.107425	0.0569902
2021-01-01		0.370128	0.154561			-0.008		-0.003			0.907136	0.155206
2021-02-01		0.225464	2.02816		0.271168	0.003		-0.002	0.248848	0.403	3.11231	0.392017	0.206436
2021-03-01	0.179	0.439353	0.327984	0.178	0.173454	0.025	0.111249	0.004	0.26125	0.227707	0.379271	0.161204	0.660804	0.0636855	0.255927
2021-04-01		0.812186	0.591458	0.104	0.126526	0.044		0.007	0.127524	0.0562731	0.288795	0.142117	0.327291		0.167887
2021-05-01		1.00849	0.672358	0.069	0.088182	0.057		0.012	0.105273	0.0463766	0.127837	0.108164	0.165692		0.175949
2021-06-01	0.0874113	0.378404	0.28173	0.067	0.0694259	0.054	0.119142	0.007	0.0735252	0.0323655	0.111814	0.104125	0.33614	-0.165325	0.0943396
2021-07-01		0.685425	0.355097	0.066	0.0886562	0.057		0.005	0.0709289	-0.0857004	0.169904	0.0438912	0.14371		0.0707704
2021-08-01		0.515159	0.322701	0.028	0.0573683	0.061		0.005	0.0234449	-0.193477	0.134757	0.0427496	0.1519		0.00407709
2021-09-01	0.0302563	0.210477	0.279098	0.02	0.0571115	0.067	0.059142	0.005	-0.0126258	-0.0399038	0.0835586	0.0486009	-0.158567	0.017829	0.161963
2021-10-01		0.546227	0.222779	0.042	0.145244	0.08		0.012	-0.0118644	-0.0165725	0.0459057	0.118434	-0.113581		0.0865385
2021-11-01		0.480573	0.319676	0.077	0.404305	0.082		0.022	0.048845	0.0914935	-0.0592491	0.0808772	-0.253992		-0.0377189
2021-12-01	0.0654858	0.198041	0.171051	0.09	0.402913	0.067	0.0404846	0.011	0.0309919	0.159162	0.147263	0.124055	-0.442595	-0.133976	-0.0556024
2022-01-01		0.20875	0.377517			0.057		0.004			-0.105279	0.157719	0.171982
2022-02-01		0.124248	-0.00895399		0.201211	0.054		0.008	0.102916	0.172	0.288489	0.22789	0.1977
2022-03-01	0.067	0.0685962	0.0961597	0.073	0.143303	0.047	0.0646659	0.012	0.00435304	0.114961	-0.0575878	0.149089	0.157631	-0.027596	0.00429
2022-04-01		-0.0271638	0.0350566	0.046	0.0653894	0.047		0.018	-0.0147748	0.0398034	-0.130565	0.170767	-0.481049		-0.0698612
2022-05-01		-0.0411864	0.0840077	0.04	0.077613	0.043		0.018	-0.0159276	0.0733902	-0.0841254	0.13874	-0.29788		-0.0980721
2022-06-01	0.0315302	0.143968	0.465528	0.021	0.0119802	0.044	0.0237491	0.026	-0.00244932	0.0646889	-0.0891841	0.158451	0.0145487	-0.0316654	-0.0521346
2022-07-01		-0.159731	0.130077	0.033	0.0723675	0.031		0.029	0.030056	0.0746033	-0.0259563	0.146545	-0.224373		0.0175559
2022-08-01		-0.0374384	0.0218301	0.084	0.152934	0.019		0.024	0.0729079	0.100214	-0.00658582	0.122525	0.0448604		0.117386
2022-09-01	0.06279	-0.070331	-0.0583801	0.088	0.0961535	0.01	0.0671595	0.026	0.0874095	0.0990309	0.0413232	0.154728	0.37289	0.0226343	-0.0373692
2022-10-01		-0.251723	-0.135218	0.069	0.0275704	0.001		0.021	0.0535958	0.0688185	0.0196269	0.0921577	-0.0975226		0.0876106
2022-11-01		-0.108451	-0.000805099	0.041	0.0279704	-0.003		0.016	-0.0046586	0.00619001	-0.0433382	0.146597	0.0301826		0.0956603
2022-12-01	0.037737	0.0374923	0.0574058	0.009	0.0327821	0.002	0.0498436	0.021	-0.00802869	0.0301736	-0.0535678	0.0672693	0.281519	0.0687929	0.11686
2023-01-01		-0.119375	-0.122708			-0.003		0.024			-0.273021	0.145163	0.0592343
2023-02-01		0.25351	0.0407055	-0.015	-0.0123092	-0.005		0.009	0.0563652	0.061	0.272076	0.129066	0.0585637		-0.016
2023-03-01	0.017	0.0395451	0.171504	-0.078	-0.174031	-0.011	0.0349725	0.007	-0.0101379	-0.0480556	0.0655429	0.147387	0.12493	-0.00220657	0.0469885
2023-04-01		0.0114817	-0.018132	-0.048	-0.488628	-0.021		0.003	0.0337251	-0.0689702	0.0621993	0.0936353	0.523623		0.160809
2023-05-01		0.00350358	-0.145079	0.026	-0.346051	-0.027		0.002	0.0937093	0.125578	0.0421727	0.116122	0.204362		0.139405
2023-06-01	0.0529674	-0.232004	-0.418097	0.047	-0.242807	-0.034	0.0557706	-0.004	0.0246642	0.0208268	0.0521991	0.0631436	-0.041535	0.0523537	0.21741
2023-07-01		-0.176542	-0.201872	0.053	-0.21779	-0.027		-0.006	0.0275759	0.0621149	-0.0140252	0.117092	0.0656273		0.058525
2023-08-01		-0.0844053	-0.0682233	0.054	-0.187544	-0.023		-0.001	0.0487548	0.0533846	-0.00305167	0.0989832	-0.0405089		-0.00759828
2023-09-01	0.0463098	0.0302739	0.0145494	0.067	-0.152316	-0.015	0.0358119	-0.002	0.0524195	0.0579181	-0.018019	0.045003	-0.0487172	-0.00888382	0.00970497
2023-10-01		0.128335	0.103084	0.05	-0.15635	-0.016		-0.004	0.0700501	-0.00546143	0.0667372	0.129412	0.209612		0.00366151
2023-11-01		-0.0307038	-0.00450633	0.075	-0.126875	-0.017		-0.01	0.0741967	0.00699084	0.128626	0.0622146	0.0964792		0.103918
2023-12-01	0.0525123	0.120847	-0.0600471	0.076	-0.193359	-0.018	0.0511261	-0.01	0.0727083	0.025	0.081	0.069	-0.155219	-0.0203994	0.116613
2024-01-01		0.145988	0.12134			-0.015		-0.017			0.603	0.149	0.0407782
2024-02-01		-0.120263	0.126352	0.079	-0.136716	-0.015		0	0.0642605	0.05	-0.271	0.114	-0.00389749		0.119
2024-03-01	0.058	-0.0757101	-0.105671	0.074	-0.0909543	-0.015	0.0505006	-0.004	0.0479148	0.05	0.00457952	0.031919	-0.153186	-0.0211631	0.0815993
2024-04-01		-0.134679	0.00550411	0.076	0.547671	-0.014		-0.003	0.0483227	0.0909507	0.0152054	0.031524	0.116788		0.0518457
2024-05-01		-0.124687	0.0274845	0.067	0.25752	-0.009		-0.002	0.0393206	0.0454944	0.00794492	0.0362041	0.202802		0.0860522
2024-06-01	0.0546232	0.00156306	0.220943	0.063	0.171436	-0.005	0.0457646	0	0.035433	0.057	0.00318997	0.0677997	0.0321772	-0.0399803	-0.0281039
2024-07-01		0.0698897	0.0406011	0.05	0.064694	-0.006		0.003	0.0374005	-0.0619728	0.0214465	0.0831254	0.0574849		0.0121445
2024-08-01		-0.0734543	0.0225473	0.051	0.0278406	-0.008		0.003	0.0275586	0.0331351	0.00274435	0.05929	-0.12138		0.0442743
2024-09-01	0.0532441	-0.100243	-0.00392261	0.065	0.006432	-0.015	0.0373707	0.002	0.0365816	-0.0356894	0.00859143	0.0832202	-0.0664871	0.0416986	0.121492
2024-10-01		-0.130247	0.00520302	0.065	0.0386387	-0.018		0.002	0.0424479	0.0808252	-0.0220107	0.00880029	0.0197799		0.10985
2024-11-01		-0.0515489	-0.00205734	0.04	0.0460112	-0.016		0.003	0.0468794	0.056367	-0.0368659	0.0245388	0.00771544		0.0212191
2024-12-01	0.055	-0.18178	0.0832296	0.064	0.0706956	-0.013	0.0526719	0.004	0.0347586	0.0468397	0.0299348	0.03407	-0.0199473	-0.0523012	0.0683119

## Sheet: Explanation
1. The 'Data' sheet shows the available dataset used in the DFM, including year-on-year growth rates from January 2010 to December 2024.
2. The electric data including electricity consumption and net increase of electricity capacity used in this study were provided by the State Grid Fujian Electric Power Co., Ltd., Fujian, China. The availability of these data is subject to restrictions as required by the Chinese government. With proper authorization from State Grid Fujian Electric Power Co., Ltd., the electricity data can be requ…
